# Supplementary material for: The Role of Chalcogen in the ROS Scavenging Mechanism of Model Phenyl Compounds
Source: Molecules. 2025 Mar 21;30(7):1408. doi: 10.3390/molecules30071408 (PMC11990681; doi:10.3390/molecules30071408)
Supplement: Supplementary file 1 [file molecules-30-01408-s001.zip]

Archive with 1 entries (1 files):
- molecules-3536726-supplementary.pdf
